# Supplementary material for: Biologically Oriented Hybrids of Indole and Hydantoin Derivatives
Source: Molecules. 2023 Jan 6;28(2):602. doi: 10.3390/molecules28020602 (PMC9866919; doi:10.3390/molecules28020602)
Supplement: Supplementary file 1 [file molecules-28-00602-s001.zip]

Archive with 1 entries (1 files):
- molecules-2115192-supplementary.pdf
